# Supplementary material for: Multidrug‐resistant Stenotrophomonas maltophilia in residential aged care facilities: An emerging threat
Source: Microbiologyopen. 2024 Apr 29;13(3):e1409. doi: 10.1002/mbo3.1409 (PMC11057060; doi:10.1002/mbo3.1409)
Supplement: Supplementary file 1 — Supporting information. [file MBO3-13-e1409-s001.xlsx]

## Sheet: ANIs
Table S1: ANIs of sequenced S. maltophila isolates assessed in this study
key	K279a	R5513	Sm0008_R	Sm0010_R	Sm0041	Sm0581	Sm2017	Sm2128	Sm3119	Sm3147	Sm3212	Sm5341	Sm6012
K279a	1	0.91	0.98	0.92	0.93	0.93	0.92	0.98	0.98	0.91	0.91	0.91	0.91
R5513	0.91	1	0.91	0.9	0.91	0.9	0.91	0.91	0.91	0.9	0.9	0.9	0.9
Sm0008_R	0.98	0.91	1	0.92	0.93	0.93	0.92	0.98	0.98	0.91	0.91	0.91	0.91
Sm0010_R	0.92	0.9	0.92	1	0.92	0.91	0.92	0.92	0.92	0.91	0.91	0.91	0.9
Sm0041	0.93	0.91	0.93	0.91	1	0.94	0.91	0.93	0.93	0.91	0.91	0.91	0.91
Sm0581	0.93	0.9	0.93	0.91	0.94	1	0.91	0.93	0.93	0.91	0.91	0.91	0.91
Sm2017	0.92	0.91	0.92	0.92	0.91	0.91	1	0.92	0.92	0.93	0.93	0.93	0.91
Sm2128	0.98	0.91	0.98	0.92	0.93	0.93	0.92	1	0.98	0.91	0.91	0.91	0.91
Sm3119	0.98	0.91	0.98	0.92	0.93	0.93	0.92	0.98	1	0.91	0.91	0.91	0.91
Sm3147	0.91	0.9	0.91	0.91	0.91	0.91	0.93	0.91	0.91	1	0.98	1	0.91
Sm3212	0.91	0.9	0.91	0.91	0.91	0.91	0.93	0.91	0.91	0.98	1	0.98	0.9
Sm5341	0.91	0.9	0.91	0.91	0.91	0.91	0.93	0.91	0.91	1	0.98	1	0.91
Sm6012	0.91	0.9	0.91	0.9	0.91	0.91	0.91	0.91	0.91	0.91	0.9	0.91	1
